# Supplementary material for: Neonatal Outcomes after Combined Opioid and Nicotine Exposure in Utero: A Scoping Review
Source: Int J Environ Res Public Health. 2021 Sep 28;18(19):10215. doi: 10.3390/ijerph181910215 (PMC8508043; doi:10.3390/ijerph181910215)
Supplement: Supplementary file 1 [file ijerph-18-10215-s001.zip]

Archive with 1 entries (1 files):
- ijerph-1349633-supplementary.pdf
